# Supplementary material for: Effect of Bear Garlic Addition on the Chemical Composition, Microbiological Quality, Antioxidant Capacity, and Degree of Proteolysis in Soft Rennet Cheeses Produced from Milk of Polish Red and Polish Holstein-Friesian Cows
Source: Molecules. 2022 Dec 15;27(24):8930. doi: 10.3390/molecules27248930 (PMC9787386; doi:10.3390/molecules27248930)
Supplement: Supplementary file 1 [file molecules-27-08930-s001.zip]

Archive with 1 entries (1 files):
- molecules-2053412-supplementary.pdf
